# Supplementary material for: Improving the Bioactivities of Apricot Kernels Through Fermentation: Investigating the Relationship Between Bioactivities, Polyphenols, and Amino Acids Through the Random Forest Regression XAI Approach
Source: Foods. 2025 Feb 28;14(5):845. doi: 10.3390/foods14050845 (PMC11898452; doi:10.3390/foods14050845)
Supplement: Supplementary file 1 [file foods-14-00845-s001.zip]

Archive with 1 entries (1 files):
- foods-3477207-supplementary.pdf
